# Supplementary material for: Uncovering the Gut–Liver Axis Biomarkers for Predicting Metabolic Burden in Mice
Source: Nutrients. 2023 Jul 31;15(15):3406. doi: 10.3390/nu15153406 (PMC10421148; doi:10.3390/nu15153406)
Supplement: Supplementary file 1 [file nutrients-15-03406-s001.zip]

Archive with 1 entries (1 files):
- nutrients-2490498-supplementary.pdf
